# Supplementary material for: Production of α-Glycerylphosphorylcholine in Fermented Roots, Tubers, and Fruits
Source: Foods. 2024 Sep 27;13(19):3085. doi: 10.3390/foods13193085 (PMC11475080; doi:10.3390/foods13193085)
Supplement: Supplementary file 1 [file foods-13-03085-s001.zip]

Archive with 1 entries (1 files):
- foods-3194829-supplementary.pdf
